# Supplementary material for: Mechanism of ribosome shutdown by RsfS in Staphylococcus aureus revealed by integrative structural biology approach
Source: Nat Commun. 2020 Apr 3;11:1656. doi: 10.1038/s41467-020-15517-0 (PMC7125091; doi:10.1038/s41467-020-15517-0)
Supplement: Supplementary file 4 — Source Data [file 41467_2020_15517_MOESM4_ESM.xlsx]

## Sheet: Fig 1a
		Absorbance, 260 nm
		gradient 1	gradient 2	gradient 3
Sucrose gradient fraction number	1	0.333	0.103	0.079
	2	0.322	0.363	0.22
	3	0.553	1.042	0.538
	4	1.262	1.922	1.89
	5	1.818	2.007	2.168
	6	1.604	1.546	1.439
	7	1.042	1.101	0.947
	8	0.716	0.757	0.64
	9	0.48	0.544	0.409
	10	0.396	0.369	0.299
	11	0.335	0.259	0.252
	12	0.252	0.209	0.2
	13	0.207	0.142	0.15
	14	0.169	0.1	0.125
	15	0.151	0.067	0.09
	16	0.129	0.059	0.09
	17	0.108	0.028	0.069
	18	0.119	0.021	0.054
	19	0.101	0.018	0.045
	20	0.109	0.012	0.052
	21	0.091	0.013	0.055
	22	0.09	0.014	0.049
	23	0.119	0.023	0.093
	24	0.094	0.042	0.098

## Sheet: Fig 1b
		Absorbance, 260 nm
		gradient 1	gradient 2	gradient 3	gradient 4	gradient 5	gradient 6	gradient 7	gradient 8	gradient 9	gradient 10
Sucrose gradient fraction number	1	0.051	0.077	0.075	0.078	0.062	0.068	0.039	0.041	0.057	0.042
	2	0.078	0.092	0.075	0.091	0.057	0.09	0.055	0.044	0.066	0.055
	3	0.117	0.127	0.127	0.147	0.115	0.119	0.098	0.045	0.094	0.118
	4	0.328	0.309	0.209	0.367	0.313	0.343	0.264	0.277	0.271	0.32
	5	0.502	0.498	0.554	0.51	0.485	0.461	0.377	0.413	0.389	0.364
	6	0.457	0.502	0.498	0.49	0.451	0.432	0.33	0.342	0.359	0.345
	7	0.583	0.679	0.685	0.826	0.586	0.78	0.518	0.491	0.643	0.776
	8	1.419	1.572	1.603	1.775	1.413	1.644	1.231	1.339	1.403	1.651
	9	1.903	2.036	2.155	1.948	1.965	2.019	1.735	1.789	1.668	1.561
	10	1.461	1.434	1.407	1.219	1.424	1.112	1.126	1.112	1.084	0.875
	11	0.795	0.822	0.765	0.696	0.876	0.69	0.609	0.603	0.619	0.574
	12	0.572	0.561	0.698	0.602	0.61	0.59	0.431	0.474	0.482	0.551
	13	0.753	0.804	0.741	0.91	0.714	0.821	0.638	0.69	0.724	0.812
	14	1.066	1.099	1.087	1.069	1.012	1.062	0.859	0.847	0.913	0.836
	15	0.877	0.858	0.834	0.688	0.83	0.744	0.672	0.645	0.674	0.545
	16	0.508	0.466	0.473	0.446	0.549	0.429	0.394	0.375	0.39	0.325
	17	0.336	0.33	0.299	0.302	0.368	0.295	0.249	0.234	0.233	0.205
	18	0.22	0.228	0.235	0.208	0.223	0.214	0.165	0.157	0.16	0.157
	19	0.181	0.187	0.172	0.156	0.193	0.156	0.11	0.124	0.11	0.115
	20	0.129	0.123	0.133	0.123	0.13	0.123	0.084	0.085	0.096	0.09
	21	0.101	0.108	0.1	0.104	0.109	0.104	0.075	0.088	0.078	0.076
	22	0.102	0.088	0.085	0.1	0.102	0.086	0.067	0.053	0.073	0.067
	23	0.087	0.086	0.085	0.084	0.092	0.079	0.055	0.054	0.062	0.059
	24	0.074	0.074	0.097	0.082	0.08	0.09	0.066	0.061	0.059	0.072
	25	0.09	0.089	0.1	0.091	0.073	0.081	0.059	0.062	0.072	0.074
	26	0.103	0.107	0.116	0.104	0.065	0.086		0.071	0.075	0.078

## Sheet: Fig 1c
		Absorbance, 260 nm
		gradient 1	gradient 2	gradient 3	gradient 4	gradient 5	gradient 6	gradient 7	gradient 8
Sucrose gradient fraction number	1	0.07	0.087	0.046	0.068	0.023	0.051	0.049	0.058
	2	0.055	0.059	0.046	0.058	0.053	0.054	0.044	0.069
	3	0.082	0.074	0.057	0.052	0.061	0.067	0.057	0.097
	4	0.125	0.095	0.081	0.089	0.08	0.112	0.075	0.138
	5	0.139	0.114	0.102	0.101	0.098	0.128	0.08	0.128
	6	0.15	0.173	0.076	0.101	0.092	0.104	0.09	0.16
	7	0.367	0.431	0.168	0.189	0.221	0.18	0.395	0.589
	8	0.783	0.756	0.746	0.682	0.813	0.612	0.973	1.098
	9	0.746	0.733	1.213	0.896	0.972	0.73	0.826	0.864
	10	0.468	0.479	0.712	0.516	0.548	0.467	0.455	0.482
	11	0.25	0.296	0.386	0.288	0.268	0.243	0.248	0.269
	12	0.154	0.214	0.226	0.188	0.187	0.158	0.141	0.188
	13	0.11	0.137	0.165	0.121	0.136	0.101	0.125	0.143
	14	0.089	0.122	0.118	0.103	0.1	0.094	0.088	0.121
	15	0.068	0.079	0.097	0.08	0.082	0.068	0.082	0.077
	16	0.058	0.072	0.071	0.059	0.054	0.052	0.06	0.064
	17	0.054	0.059	0.058	0.05	0.04	0.038	0.053	0.051
	18	0.044	0.046	0.044	0.042	0.041	0.03	0.05	0.042
	19	0.033	0.045	0.038	0.027	0.036	0.034	0.044	0.05
	20	0.026	0.04	0.036	0.035	0.035	0.032	0.046	0.032
	21	0.023	0.04	0.023	0.03	0.022	0.024	0.03	0.029
	22	0.014	0.021	0.023	0.02	0.019	0.025	0.039	0.019
	23	0.015	0.036	0.023	0.021	0.025	0.016	0.029	0.021
	24	0.01	0.023	0.027	0.014	0.023	0.02	0.019	0.021
	25	0.018	0.025	0.019	0.02	0.03	0.027	0.022	0.023
	26	0.023		0.025	0.023	0.031	0.023	0.026	0.023

## Sheet: Fig 1e
		Absorbance, 260 nm
		gradient 1	gradient 2	gradient 3
Sucrose gradient fraction number	1	0.1	0.135	0.117
	2	0.148	0.185	0.186
	3	0.348	0.23	0.259
	4	0.955	0.831	0.893
	5	1.31	1.095	1.172
	6	0.975	1.002	0.988
	7	0.745	0.7	0.622
	8	0.619	0.582	0.55
	9	0.765	0.693	0.829
	10	0.91	0.943	0.886
	11	0.829	0.804	0.816
	12	0.539	0.614	0.576
	13	0.373	0.397	0.405
	14	0.333	0.341	0.317
	15	0.436	0.37	0.39
	16	0.5	0.451	0.475
	17	0.402	0.387	0.37
	18	0.278	0.26	0.259
	19	0.199	0.18	0.189
	20	0.13	0.132	0.12
	21	0.102	0.1	0.101
	22	0.09	0.09	0.09
	23	0.077	0.083	0.08
	24	0.065	0.059	0.062
	25	0.055	0.047	0.052
	26	0.056	0.051	0.055
	27	0.043	0.05	0.043
	28	0.043	0.041	0.041
	29	0.057	0.06	0.05
	30	0.063	0.052	0.054
	31	0.078	0.063	0.07

## Sheet: Fig 1f
		Absorbance, 260 nm
		gradient 1	gradient 2	gradient 3
Sucrose gradient fraction number	1	0.07	0.098	0.131
	2	0.223	0.231	0.36
	3	0.769	0.832	1.06
	4	1.37	1.459	1.573
	5	1.043	1.003	0.99
	6	0.512	0.478	0.482
	7	0.289	0.301	0.323
	8	0.217	0.21	0.211
	9	0.166	0.166	0.147
	10	0.112	0.129	0.101
	11	0.099	0.09	0.069
	12	0.085	0.082	0.054
	13	0.066	0.073	0.044
	14	0.058	0.056	0.033
	15	0.047	0.052	0.032
	16	0.043	0.045	0.026
	17	0.035	0.039	0.02
	18	0.033	0.034	0.018
	19	0.032	0.036	0.017
	20	0.03	0.024	0.01
	21	0.026	0.026	0.008
	22	0.039	0.026	0.012
	23	0.033	0.015	0.032
	24	0.043	0.041	0.042
	25	0.038	0.022

## Sheet: Supplementary Fig 1a (left)
		Absorbance, 260 nm
		gradient 1	gradient 2	gradient 3
Sucrose gradient fraction number	1	0.322	0.344	0.42
	2	0.553	0.636	0.686
	3	1.262	1.205	1.364
	4	1.818	1.793	1.893
	5	1.604	1.649	1.529
	6	1.042	0.977	0.882
	7	0.716	0.664	0.549
	8	0.48	0.423	0.381
	9	0.396	0.36	0.338
	10	0.335	0.296	0.265
	11	0.252	0.257	0.236
	12	0.207	0.189	0.186
	13	0.169	0.165	0.154
	14	0.151	0.155	0.143
	15	0.129	0.129	0.117
	16	0.108	0.12	0.112
	17	0.119	0.105	0.09
	18	0.101	0.099	0.116
	19	0.109	0.093	0.087
	20	0.091	0.082	0.089
	21	0.09	0.082	0.101
	22	0.119	0.081	0.105
	23	0.122	0.136	0.142
	24	0.116	0.123	0.137
	25	0.081	0.09	0.112

## Sheet: Supplementary Fig 1a (middle)
		Absorbance, 260 nm
		gradient 1	gradient 2	gradient 3
Sucrose gradient fraction number	1	0.269	0.168	0.159
	2	0.246	0.173	0.144
	3	0.208	0.168	0.159
	4	0.213	0.228	0.185
	5	0.286	0.327	0.309
	6	0.388	0.511	0.462
	7	0.651	0.85	0.691
	8	1.168	1.239	1.106
	9	1.41	1.447	1.327
	10	1.263	1.368	1.174
	11	0.944	1.073	1.005
	12	0.771	0.82	0.776
	13	0.611	0.677	0.587
	14	0.488	0.578	0.501
	15	0.391	0.48	0.404
	16	0.282	0.401	0.3
	17	0.225	0.332	0.252
	18	0.177	0.268	0.205
	19	0.163	0.199	0.183
	20	0.142	0.187	0.153
	21	0.146	0.169	0.151
	22	0.155	0.189	0.1385
	23	0.168	0.183	0.172
	24	0.184	0.199	0.19
	25

## Sheet: Supplementary Fig 1a (right)
		Absorbance, 260 nm
		gradient 1	gradient 2	gradient 3
Sucrose gradient fraction number	1	0.125	0.104	0.184
	2	0.121	0.087	0.126
	3	0.156	0.069	0.114
	4	0.153	0.137	0.132
	5	0.177	0.203	0.12
	6	0.214	0.26	0.147
	7	0.231	0.308	0.259
	8	0.385	0.582	0.741
	9	1.058	1.141	1.456
	10	1.392	1.288	1.737
	11	1.36	1.035	1.427
	12	0.971	0.695	0.99
	13	0.741	0.611	0.859
	14	0.829	0.585	1.065
	15	0.878	0.622	1.117
	16	0.63	0.422	0.793
	17	0.401	0.212	0.516
	18	0.31	0.21	0.355
	19	0.262	0.153	0.277
	20	0.204	0.16	0.23
	21	0.176	0.175	0.247
	22	0.191	0.18	0.243
	23	0.202	0.177	0.245
	24
	25

## Sheet: Supplementary Fig 1b (left)
		Absorbance, 260 nm
		gradient 1	gradient 2	gradient 3
Sucrose gradient fraction number	1	0.027	0.02	0.088
	2	0.034	0.021	0.086
	3	0.069	0.044	0.088
	4	0.146	0.099	0.135
	5	0.228	0.158	0.277
	6	0.481	0.427	0.507
	7	0.681	0.631	0.637
	8	0.72	0.676	0.715
	9	0.637	0.534	0.596
	10	0.449	0.396	0.429
	11	0.316	0.297	0.327
	12	0.228	0.262	0.276
	13	0.215	0.24	0.26
	14	0.223	0.236	0.238
	15	0.166	0.167	0.174
	16	0.105	0.101	0.117
	17	0.081	0.051	0.073
	18	0.051	0.03	0.051
	19	0.037	0.021	0.039
	20	0.031	0.024	0.037
	21	0.016	0.021	0.044
	22	0.02	0.028	0.038
	23	0.009	0.026	0.041
	24	0.018	0.024	0.046
	25	0.031	0.032	0.051

## Sheet: Supplementary Fig 1b (middle)
		Absorbance, 260 nm
		gradient 1	gradient 2	gradient 3
Sucrose gradient fraction number	1	0.019	0.017	0.033
	2	0.018	0.034	0.037
	3	0.04	0.074	0.056
	4	0.135	0.12	0.172
	5	0.157	0.188	0.184
	6	0.207	0.24	0.277
	7	0.484	0.442	0.416
	8	0.849	0.814	0.811
	9	0.7	0.758	0.667
	10	0.43	0.433	0.428
	11	0.267	0.295	0.28
	12	0.249	0.219	0.241
	13	0.374	0.295	0.268
	14	0.4	0.359	0.305
	15	0.248	0.262	0.233
	16	0.148	0.152	0.127
	17	0.091	0.103	0.105
	18	0.069	0.046	0.059
	19	0.046	0.051	0.047
	20	0.033	0.029	0.03
	21	0.03	0.028	0.024
	22	0.004	0.021	0.016
	23	0.014	0.016	0.023
	24	0.02	0.031	0.018
	25	0.021	0.022	0.042

[truncated: 2 more sheets: Supplementary Fig 1b (right), Supplementary Table 1]
